# Supplementary material for: Whole-genome analysis reveals the contribution of non-coding de novo transposon insertions to autism spectrum disorder
Source: Mob DNA. 2021 Nov 27;12:28. doi: 10.1186/s13100-021-00256-w (PMC8627061; doi:10.1186/s13100-021-00256-w)
Supplement: Supplementary file 3 — Additional file 3: Table S7: PCR validations primers and samples. [file 13100_2021_256_MOESM3_ESM.xlsx]

## Sheet: Primers
Table S7. PCR validations primers and samples
PCR Plate	FWD Primer	FWD Sequence	REV Primer	REV Sequence	Sample ID	SFARI_id	Expected Size	Notes	Validated
Random_Alu	12086_s1_Alu_chr5_74486390_2_Fwd	ATCTGGCTGCAACTCTCCAG	12086_s1_Alu_chr5_74486390_2_Rev	ACCCCACCATTCCCTGAAAC	SSC05104	12086-fa	562
Random_Alu	12086_s1_Alu_chr5_74486390_2_Fwd	ATCTGGCTGCAACTCTCCAG	12086_s1_Alu_chr5_74486390_2_Rev	ACCCCACCATTCCCTGAAAC	SSC05095	12086-mo	562
Random_Alu	12086_s1_Alu_chr5_74486390_2_Fwd	ATCTGGCTGCAACTCTCCAG	12086_s1_Alu_chr5_74486390_2_Rev	ACCCCACCATTCCCTGAAAC	SSC05086	12086-p1	562
Random_Alu	12086_s1_Alu_chr5_74486390_2_Fwd	ATCTGGCTGCAACTCTCCAG	12086_s1_Alu_chr5_74486390_2_Rev	ACCCCACCATTCCCTGAAAC	SSC05105	12086-s1	834		Yes
Random_Alu	12686_s1_Alu_chr8_142074057_3_Fwd	GAAGGGGAGGCAAGCACATA	12686_s1_Alu_chr8_142074057_3_Rev	CCTGTTGGTCCACTGTGGTT	SSC04803	12686-fa	562
Random_Alu	12686_s1_Alu_chr8_142074057_3_Fwd	GAAGGGGAGGCAAGCACATA	12686_s1_Alu_chr8_142074057_3_Rev	CCTGTTGGTCCACTGTGGTT	SSC04799	12686-mo	562
Random_Alu	12686_s1_Alu_chr8_142074057_3_Fwd	GAAGGGGAGGCAAGCACATA	12686_s1_Alu_chr8_142074057_3_Rev	CCTGTTGGTCCACTGTGGTT	SSC04796	12686-p1	562
Random_Alu	12686_s1_Alu_chr8_142074057_3_Fwd	GAAGGGGAGGCAAGCACATA	12686_s1_Alu_chr8_142074057_3_Rev	CCTGTTGGTCCACTGTGGTT	SSC04804	12686-s1	799		Yes
Random_Alu	12891_s1_Alu_chr11_18117066_0_Fwd	TGTTGGGAGTGGAGCCTAGA	12891_s1_Alu_chr11_18117066_0_Rev	GGTGCATACTACCACACCCC	SSC05985	12891-fa	553
Random_Alu	12891_s1_Alu_chr11_18117066_0_Fwd	TGTTGGGAGTGGAGCCTAGA	12891_s1_Alu_chr11_18117066_0_Rev	GGTGCATACTACCACACCCC	SSC05976	12891-mo	553
Random_Alu	12891_s1_Alu_chr11_18117066_0_Fwd	TGTTGGGAGTGGAGCCTAGA	12891_s1_Alu_chr11_18117066_0_Rev	GGTGCATACTACCACACCCC	SSC05973	12891-p1	553
Random_Alu	12891_s1_Alu_chr11_18117066_0_Fwd	TGTTGGGAGTGGAGCCTAGA	12891_s1_Alu_chr11_18117066_0_Rev	GGTGCATACTACCACACCCC	SSC05986	12891-s1	819		Yes
Random_Alu	13718_p1_Alu_chr21_20850708_0_Fwd	AAAGAGGTGAAGCCAAGTGGT	13718_p1_Alu_chr21_20850708_0_Rev	GTGATGCCTATGGCAGCAGAT	SSC08624	13718-fa	510
Random_Alu	13718_p1_Alu_chr21_20850708_0_Fwd	AAAGAGGTGAAGCCAAGTGGT	13718_p1_Alu_chr21_20850708_0_Rev	GTGATGCCTATGGCAGCAGAT	SSC08617	13718-mo	510
Random_Alu	13718_p1_Alu_chr21_20850708_0_Fwd	AAAGAGGTGAAGCCAAGTGGT	13718_p1_Alu_chr21_20850708_0_Rev	GTGATGCCTATGGCAGCAGAT	SSC08611	13718-p1	758		Yes
Random_Alu	13718_p1_Alu_chr21_20850708_0_Fwd	AAAGAGGTGAAGCCAAGTGGT	13718_p1_Alu_chr21_20850708_0_Rev	GTGATGCCTATGGCAGCAGAT	SSC08625	13718-s1	510
Random_Alu	13984_p1_Alu_chr14_24561452_0_Fwd	TGGATTCTGGATGCTGGAGG	13984_p1_Alu_chr14_24561452_0_Rev	ACCCCATACAGTCTTCCCCA	SSC09617	13984-fa	587
Random_Alu	13984_p1_Alu_chr14_24561452_0_Fwd	TGGATTCTGGATGCTGGAGG	13984_p1_Alu_chr14_24561452_0_Rev	ACCCCATACAGTCTTCCCCA	SSC09615	13984-mo	587
Random_Alu	13984_p1_Alu_chr14_24561452_0_Fwd	TGGATTCTGGATGCTGGAGG	13984_p1_Alu_chr14_24561452_0_Rev	ACCCCATACAGTCTTCCCCA	SSC09613	13984-p1	821		Yes
Random_Alu	13984_p1_Alu_chr14_24561452_0_Fwd	TGGATTCTGGATGCTGGAGG	13984_p1_Alu_chr14_24561452_0_Rev	ACCCCATACAGTCTTCCCCA	SSC09618	13984-s1	587
Random_Alu	14532_p1_Alu_chr20_55919775_0_Fwd	GGGGCCCCTTTCCAGTAAAA	14532_p1_Alu_chr20_55919775_0_Rev	CCGGGTACCACGCTTTTGAT	SSC12874	14532-fa	604	Unable to optimize
Random_Alu	14532_p1_Alu_chr20_55919775_0_Fwd	GGGGCCCCTTTCCAGTAAAA	14532_p1_Alu_chr20_55919775_0_Rev	CCGGGTACCACGCTTTTGAT	SSC12868	14532-mo	604	Unable to optimize
Random_Alu	14532_p1_Alu_chr20_55919775_0_Fwd	GGGGCCCCTTTCCAGTAAAA	14532_p1_Alu_chr20_55919775_0_Rev	CCGGGTACCACGCTTTTGAT	SSC12879	14532-p1	815	Unable to optimize	NA
Random_Alu	14532_p1_Alu_chr20_55919775_0_Fwd	GGGGCCCCTTTCCAGTAAAA	14532_p1_Alu_chr20_55919775_0_Rev	CCGGGTACCACGCTTTTGAT	SSC12890	14532-s1	604	Unable to optimize
Random_Alu	14560_s1_Alu_chr16_13153070_0_Fwd	GGATTACCAGGGTATGCCAC	14560_s1_Alu_chr16_13153070_0_Rev	CTCAAGCACCTCCTCTGAGC	SSC12177	14560-fa	521
Random_Alu	14560_s1_Alu_chr16_13153070_0_Fwd	GGATTACCAGGGTATGCCAC	14560_s1_Alu_chr16_13153070_0_Rev	CTCAAGCACCTCCTCTGAGC	SSC12173	14560-mo	521
Random_Alu	14560_s1_Alu_chr16_13153070_0_Fwd	GGATTACCAGGGTATGCCAC	14560_s1_Alu_chr16_13153070_0_Rev	CTCAAGCACCTCCTCTGAGC	SSC12172	14560-p1	521
Random_Alu	14560_s1_Alu_chr16_13153070_0_Fwd	GGATTACCAGGGTATGCCAC	14560_s1_Alu_chr16_13153070_0_Rev	CTCAAGCACCTCCTCTGAGC	SSC12178	14560-s1	791		Yes
Damaging_Alu	11190_p1_Alu_chr4_4481646_0_Fwd	GGTTTGACTTGCAAACCCCC	11190_p1_Alu_chr4_4481646_0_Rev	TGTGGGTGATTGGTCACTGG	SSC02550	11190-fa	564
Damaging_Alu	11190_p1_Alu_chr4_4481646_0_Fwd	GGTTTGACTTGCAAACCCCC	11190_p1_Alu_chr4_4481646_0_Rev	TGTGGGTGATTGGTCACTGG	SSC02539	11190-mo	564
Damaging_Alu	11190_p1_Alu_chr4_4481646_0_Fwd	GGTTTGACTTGCAAACCCCC	11190_p1_Alu_chr4_4481646_0_Rev	TGTGGGTGATTGGTCACTGG	SSC02533	11190-p1	801		Yes
Damaging_Alu	11190_p1_Alu_chr4_4481646_0_Fwd	GGTTTGACTTGCAAACCCCC	11190_p1_Alu_chr4_4481646_0_Rev	TGTGGGTGATTGGTCACTGG	SSC02551	11190-s1	564
Damaging_Alu	11305_p1_Alu_chr16_89907224_0_Fwd	CGTGCAGGTTCATCTCGACT	11305_p1_Alu_chr16_89907224_0_Rev	TGGGAGGTAGGAACTGGGAG	SSC00382	11305-fa	529
Damaging_Alu	11305_p1_Alu_chr16_89907224_0_Fwd	CGTGCAGGTTCATCTCGACT	11305_p1_Alu_chr16_89907224_0_Rev	TGGGAGGTAGGAACTGGGAG	SSC00381	11305-mo	529
Damaging_Alu	11305_p1_Alu_chr16_89907224_0_Fwd	CGTGCAGGTTCATCTCGACT	11305_p1_Alu_chr16_89907224_0_Rev	TGGGAGGTAGGAACTGGGAG	SSC00379	11305-p1	778		Yes
Damaging_Alu	11305_p1_Alu_chr16_89907224_0_Fwd	CGTGCAGGTTCATCTCGACT	11305_p1_Alu_chr16_89907224_0_Rev	TGGGAGGTAGGAACTGGGAG	SSC00383	11305-s1	529
Damaging_Alu	11634_s1_Alu_chr1_54385944_0_Fwd	TGCCCCAGAATCACTCCCTA	11634_s1_Alu_chr1_54385944_0_Rev	GAAACCCCTCCTTCTGTGGG	SSC03086	11634-fa	605
Damaging_Alu	11634_s1_Alu_chr1_54385944_0_Fwd	TGCCCCAGAATCACTCCCTA	11634_s1_Alu_chr1_54385944_0_Rev	GAAACCCCTCCTTCTGTGGG	SSC03074	11634-mo	605
Damaging_Alu	11634_s1_Alu_chr1_54385944_0_Fwd	TGCCCCAGAATCACTCCCTA	11634_s1_Alu_chr1_54385944_0_Rev	GAAACCCCTCCTTCTGTGGG	SSC03066	11634-p1	605
Damaging_Alu	11634_s1_Alu_chr1_54385944_0_Fwd	TGCCCCAGAATCACTCCCTA	11634_s1_Alu_chr1_54385944_0_Rev	GAAACCCCTCCTTCTGTGGG	SSC03087	11634-s1	861		Yes
Damaging_Alu	11645_s1_Alu_chr8_3329858_0_Fwd	ATGTACCATGAGTGCGTCCC	11645_s1_Alu_chr8_3329858_0_Rev	CTACCCTGCTTTGACCTGGG	SSC03402	11645-fa	521
Damaging_Alu	11645_s1_Alu_chr8_3329858_0_Fwd	ATGTACCATGAGTGCGTCCC	11645_s1_Alu_chr8_3329858_0_Rev	CTACCCTGCTTTGACCTGGG	SSC03397	11645-mo	521
Damaging_Alu	11645_s1_Alu_chr8_3329858_0_Fwd	ATGTACCATGAGTGCGTCCC	11645_s1_Alu_chr8_3329858_0_Rev	CTACCCTGCTTTGACCTGGG	SSC03394	11645-p1	521
Damaging_Alu	11645_s1_Alu_chr8_3329858_0_Fwd	ATGTACCATGAGTGCGTCCC	11645_s1_Alu_chr8_3329858_0_Rev	CTACCCTGCTTTGACCTGGG	SSC03403	11645-s1	758		Yes
Damaging_Alu	11859_p1_Alu_chr1_114750025_0_Fwd	GAGACCAGCAAGTCGAGAGA	11859_p1_Alu_chr1_114750025_0_Rev	TACCACCTGAAACTGCTGCT	SSC03290	11859-fa	601		No
Damaging_Alu	11859_p1_Alu_chr1_114750025_0_Fwd	GAGACCAGCAAGTCGAGAGA	11859_p1_Alu_chr1_114750025_0_Rev	TACCACCTGAAACTGCTGCT	SSC03281	11859-mo	601	1 small clipped read in parent and 2 discordant reads, might be somatic	No, prob. Somatic
Damaging_Alu	11859_p1_Alu_chr1_114750025_0_Fwd	GAGACCAGCAAGTCGAGAGA	11859_p1_Alu_chr1_114750025_0_Rev	TACCACCTGAAACTGCTGCT	SSC03277	11859-p1	868		Yes
Damaging_Alu	12381_s1_Alu_chr6_72140182_0_Fwd	GCATTGGTCCAGACAGGGAA	12381_s1_Alu_chr6_72140182_0_Rev	AGGGTGGAAGGTGTTAAGTTT	SSC04528	12381-fa	561	Unable to optimize
Damaging_Alu	12381_s1_Alu_chr6_72140182_0_Fwd	GCATTGGTCCAGACAGGGAA	12381_s1_Alu_chr6_72140182_0_Rev	AGGGTGGAAGGTGTTAAGTTT	SSC04521	12381-mo	561	Unable to optimize
Damaging_Alu	12381_s1_Alu_chr6_72140182_0_Fwd	GCATTGGTCCAGACAGGGAA	12381_s1_Alu_chr6_72140182_0_Rev	AGGGTGGAAGGTGTTAAGTTT	SSC04517	12381-p1	561	Unable to optimize
Damaging_Alu	12381_s1_Alu_chr6_72140182_0_Fwd	GCATTGGTCCAGACAGGGAA	12381_s1_Alu_chr6_72140182_0_Rev	AGGGTGGAAGGTGTTAAGTTT	SSC04529	12381-s1	562	Unable to optimize	NA
Damaging_Alu	12403_p1_Alu_chr8_62690037_0_Fwd	CCTTGGAGTTCACTGTGCCT	12403_p1_Alu_chr8_62690037_0_Rev	CGCTATGATTGGTGCACAGC	SSC05449	12403-fa	576
Damaging_Alu	12403_p1_Alu_chr8_62690037_0_Fwd	CCTTGGAGTTCACTGTGCCT	12403_p1_Alu_chr8_62690037_0_Rev	CGCTATGATTGGTGCACAGC	SSC05440	12403-mo	576
Damaging_Alu	12403_p1_Alu_chr8_62690037_0_Fwd	CCTTGGAGTTCACTGTGCCT	12403_p1_Alu_chr8_62690037_0_Rev	CGCTATGATTGGTGCACAGC	SSC05432	12403-p1	824		Yes
Damaging_Alu	12403_p1_Alu_chr8_62690037_0_Fwd	CCTTGGAGTTCACTGTGCCT	12403_p1_Alu_chr8_62690037_0_Rev	CGCTATGATTGGTGCACAGC	SSC05450	12403-s1	576
Damaging_Alu	12548_p1_Alu_chr17_60473237_1_Fwd	CCCTCTTGGTAACTGCCATCT	12548_p1_Alu_chr17_60473237_1_Rev	GGGACCTCAGTATGTTGCCC	SSC06396	12548-fa	609
Damaging_Alu	12548_p1_Alu_chr17_60473237_1_Fwd	CCCTCTTGGTAACTGCCATCT	12548_p1_Alu_chr17_60473237_1_Rev	GGGACCTCAGTATGTTGCCC	SSC06392	12548-mo	609
Damaging_Alu	12548_p1_Alu_chr17_60473237_1_Fwd	CCCTCTTGGTAACTGCCATCT	12548_p1_Alu_chr17_60473237_1_Rev	GGGACCTCAGTATGTTGCCC	SSC06388	12548-p1	832		Yes
Damaging_Alu	12548_p1_Alu_chr17_60473237_1_Fwd	CCCTCTTGGTAACTGCCATCT	12548_p1_Alu_chr17_60473237_1_Rev	GGGACCTCAGTATGTTGCCC	SSC06397	12548-s1	609
Damaging_Alu	12748_p1_Alu_chr12_79291451_0_Fwd	TGGTCAGACTGAGTTTTGAGAGT	12748_p1_Alu_chr12_79291451_0_Rev	CGATGGAAGAAGCCCCTCAG	SSC06954	12748-fa	588	Discordant reads in sample at breakpoint site	No
Damaging_Alu	12748_p1_Alu_chr12_79291451_0_Fwd	TGGTCAGACTGAGTTTTGAGAGT	12748_p1_Alu_chr12_79291451_0_Rev	CGATGGAAGAAGCCCCTCAG	SSC06950	12748-mo	588	Discordant reads in sample at breakpoint site	No
Damaging_Alu	12748_p1_Alu_chr12_79291451_0_Fwd	TGGTCAGACTGAGTTTTGAGAGT	12748_p1_Alu_chr12_79291451_0_Rev	CGATGGAAGAAGCCCCTCAG	SSC06947	12748-p1	838		Yes
Damaging_Alu	12748_p1_Alu_chr12_79291451_0_Fwd	TGGTCAGACTGAGTTTTGAGAGT	12748_p1_Alu_chr12_79291451_0_Rev	CGATGGAAGAAGCCCCTCAG	SSC06955	12748-s1	588
Damaging_Alu	12864_s1_Alu_chr22_30344096_0_Fwd	GAAGCAGTCCACTGGGAGAA	12864_s1_Alu_chr22_30344096_0_Rev	TGAGGTGCAGTGAAGTTAGCA	SSC06103	12864-fa	530
Damaging_Alu	12864_s1_Alu_chr22_30344096_0_Fwd	GAAGCAGTCCACTGGGAGAA	12864_s1_Alu_chr22_30344096_0_Rev	TGAGGTGCAGTGAAGTTAGCA	SSC06097	12864-mo	530
Damaging_Alu	12864_s1_Alu_chr22_30344096_0_Fwd	GAAGCAGTCCACTGGGAGAA	12864_s1_Alu_chr22_30344096_0_Rev	TGAGGTGCAGTGAAGTTAGCA	SSC06091	12864-p1	530
Damaging_Alu	12864_s1_Alu_chr22_30344096_0_Fwd	GAAGCAGTCCACTGGGAGAA	12864_s1_Alu_chr22_30344096_0_Rev	TGAGGTGCAGTGAAGTTAGCA	SSC06104	12864-s1	727		No
Damaging_Alu	13107_p1_Alu_chr16_52468265_0_Fwd	GCTGTGGGGATCTAGCAACA	13107_p1_Alu_chr16_52468265_0_Rev	CTGCCAGTGAGGTAGGTGAC	SSC07456	13107-fa	528
Damaging_Alu	13107_p1_Alu_chr16_52468265_0_Fwd	GCTGTGGGGATCTAGCAACA	13107_p1_Alu_chr16_52468265_0_Rev	CTGCCAGTGAGGTAGGTGAC	SSC07437	13107-mo	528
Damaging_Alu	13107_p1_Alu_chr16_52468265_0_Fwd	GCTGTGGGGATCTAGCAACA	13107_p1_Alu_chr16_52468265_0_Rev	CTGCCAGTGAGGTAGGTGAC	SSC07444	13107-p1	765		Yes
Damaging_Alu	13107_p1_Alu_chr16_52468265_0_Fwd	GCTGTGGGGATCTAGCAACA	13107_p1_Alu_chr16_52468265_0_Rev	CTGCCAGTGAGGTAGGTGAC	SSC07457	13107-s1	528
Damaging_Alu	13195_p1_Alu_chr9_76506036_0_Fwd	TTCCCCAAGCGCCACATTAT	13195_p1_Alu_chr9_76506036_0_Rev	CAGGTGCAAGCCTGGCTAAT	SSC06943	13195-fa	534
Damaging_Alu	13195_p1_Alu_chr9_76506036_0_Fwd	TTCCCCAAGCGCCACATTAT	13195_p1_Alu_chr9_76506036_0_Rev	CAGGTGCAAGCCTGGCTAAT	SSC06940	13195-mo	534
Damaging_Alu	13195_p1_Alu_chr9_76506036_0_Fwd	TTCCCCAAGCGCCACATTAT	13195_p1_Alu_chr9_76506036_0_Rev	CAGGTGCAAGCCTGGCTAAT	SSC06938	13195-p1	759		Yes
Damaging_Alu	13195_p1_Alu_chr9_76506036_0_Fwd	TTCCCCAAGCGCCACATTAT	13195_p1_Alu_chr9_76506036_0_Rev	CAGGTGCAAGCCTGGCTAAT	SSC06944	13195-s1	534
Damaging_Alu	13456_s1_Alu_chr20_8855750_0_Fwd	TCCCCATTCACATTCCAGCA	13456_s1_Alu_chr20_8855750_0_Rev	TACCTTGAAGGGCAGAGGGT	SSC07549	13456-fa	571
Damaging_Alu	13456_s1_Alu_chr20_8855750_0_Fwd	TCCCCATTCACATTCCAGCA	13456_s1_Alu_chr20_8855750_0_Rev	TACCTTGAAGGGCAGAGGGT	SSC07545	13456-mo	571
Damaging_Alu	13456_s1_Alu_chr20_8855750_0_Fwd	TCCCCATTCACATTCCAGCA	13456_s1_Alu_chr20_8855750_0_Rev	TACCTTGAAGGGCAGAGGGT	SSC07528	13456-p1	571
Damaging_Alu	13456_s1_Alu_chr20_8855750_0_Fwd	TCCCCATTCACATTCCAGCA	13456_s1_Alu_chr20_8855750_0_Rev	TACCTTGAAGGGCAGAGGGT	SSC07540	13456-s1	840		Yes
Damaging_Alu	13783_p1_Alu_chr12_112755126_0_Fwd	GGCAGCCAGGGTTGAAAAAG	13783_p1_Alu_chr12_112755126_0_Rev	CAAGCCCAAAGTCAAGGTGC	SSC08523	13783-fa	536
Damaging_Alu	13783_p1_Alu_chr12_112755126_0_Fwd	GGCAGCCAGGGTTGAAAAAG	13783_p1_Alu_chr12_112755126_0_Rev	CAAGCCCAAAGTCAAGGTGC	SSC08520	13783-mo	536
Damaging_Alu	13783_p1_Alu_chr12_112755126_0_Fwd	GGCAGCCAGGGTTGAAAAAG	13783_p1_Alu_chr12_112755126_0_Rev	CAAGCCCAAAGTCAAGGTGC	SSC08517	13783-p1	763		Yes
Damaging_Alu	13931_p1_Alu_chr15_31732090_0_Fwd	TATGCATGTGTGGGGTTGGG	13931_p1_Alu_chr15_31732090_0_Rev	AGGCATCTCTCAGAGCCTCA	SSC09830	13931-fa	571
Damaging_Alu	13931_p1_Alu_chr15_31732090_0_Fwd	TATGCATGTGTGGGGTTGGG	13931_p1_Alu_chr15_31732090_0_Rev	AGGCATCTCTCAGAGCCTCA	SSC09826	13931-mo	571
Damaging_Alu	13931_p1_Alu_chr15_31732090_0_Fwd	TATGCATGTGTGGGGTTGGG	13931_p1_Alu_chr15_31732090_0_Rev	AGGCATCTCTCAGAGCCTCA	SSC09822	13931-p1	635		Yes
Damaging_Alu	13931_p1_Alu_chr15_31732090_0_Fwd	TATGCATGTGTGGGGTTGGG	13931_p1_Alu_chr15_31732090_0_Rev	AGGCATCTCTCAGAGCCTCA	SSC09831	13931-s1	571
Damaging_Alu	14315_p1_Alu_chr7_28013356_0_Fwd	GCCTGGGTAAAGTGACCCTC	14315_p1_Alu_chr7_28013356_0_Rev	TGGAAATTCTCAGGGCCCAC	SSC11517	14315-fa	588
Damaging_Alu	14315_p1_Alu_chr7_28013356_0_Fwd	GCCTGGGTAAAGTGACCCTC	14315_p1_Alu_chr7_28013356_0_Rev	TGGAAATTCTCAGGGCCCAC	SSC11513	14315-mo	588
Damaging_Alu	14315_p1_Alu_chr7_28013356_0_Fwd	GCCTGGGTAAAGTGACCCTC	14315_p1_Alu_chr7_28013356_0_Rev	TGGAAATTCTCAGGGCCCAC	SSC11525	14315-p1	804		Yes
Damaging_Alu	14315_p1_Alu_chr7_28013356_0_Fwd	GCCTGGGTAAAGTGACCCTC	14315_p1_Alu_chr7_28013356_0_Rev	TGGAAATTCTCAGGGCCCAC	SSC11537	14315-s1	588
Damaging_Alu	14545_s1_Alu_chr19_19329357_0_Fwd	CCCAACAGGGCTAGGTTCTG	14545_s1_Alu_chr19_19329357_0_Rev	GCAACACCTCTGGGATGGAA	SSC12166	14545-fa	540
Damaging_Alu	14545_s1_Alu_chr19_19329357_0_Fwd	CCCAACAGGGCTAGGTTCTG	14545_s1_Alu_chr19_19329357_0_Rev	GCAACACCTCTGGGATGGAA	SSC12160	14545-mo	540
Damaging_Alu	14545_s1_Alu_chr19_19329357_0_Fwd	CCCAACAGGGCTAGGTTCTG	14545_s1_Alu_chr19_19329357_0_Rev	GCAACACCTCTGGGATGGAA	SSC12167	14545-p1	540
Damaging_Alu	14545_s1_Alu_chr19_19329357_0_Fwd	CCCAACAGGGCTAGGTTCTG	14545_s1_Alu_chr19_19329357_0_Rev	GCAACACCTCTGGGATGGAA	SSC11798	14545-s1	803		Yes
Damaging_Alu	14565_p1_Alu_chr13_41129294_masked_0_Fwd	GTTCTTTGCTGGCACTTGACT	14565_p1_Alu_chr13_41129294_masked_0_Rev	TGTATTAGGGTGACTGAGTGGTG	SSC12637	14565-fa	549
Damaging_Alu	14565_p1_Alu_chr13_41129294_masked_0_Fwd	GTTCTTTGCTGGCACTTGACT	14565_p1_Alu_chr13_41129294_masked_0_Rev	TGTATTAGGGTGACTGAGTGGTG	SSC12634	14565-mo	549
Damaging_Alu	14565_p1_Alu_chr13_41129294_masked_0_Fwd	GTTCTTTGCTGGCACTTGACT	14565_p1_Alu_chr13_41129294_masked_0_Rev	TGTATTAGGGTGACTGAGTGGTG	SSC12632	14565-p1	788		Yes
Damaging_Alu	14565_p1_Alu_chr13_41129294_masked_0_Fwd	GTTCTTTGCTGGCACTTGACT	14565_p1_Alu_chr13_41129294_masked_0_Rev	TGTATTAGGGTGACTGAGTGGTG	SSC12638	14565-s1	549
Random_L1	11329_s1_L1_chrX_67156505_0_Fwd	CCCCTGCCATGTGAGATGTT	11329_s1_L1_chrX_67156505_0_Rev	TGAGTGATACAGTGGTGGGGA	SSC02194	11329-mo	560
Random_L1	11329_s1_L1_chrX_67156505_0_Fwd	CCCCTGCCATGTGAGATGTT	11329_s1_L1_chrX_67156505_0_Rev	TGAGTGATACAGTGGTGGGGA	SSC02196	11329-s1	6617		No
Random_L1	11378_s1_L1_chr20_1086525_0_Fwd	GCCGAGGAGGTTGCTGTTAT	11378_s1_L1_chr20_1086525_0_Rev	CAGAAGGCCCAGTGTAAGGG	SSC02108	11378-fa	562	Do at 28 cycles 66C and load all
Random_L1	11378_s1_L1_chr20_1086525_0_Fwd	GCCGAGGAGGTTGCTGTTAT	11378_s1_L1_chr20_1086525_0_Rev	CAGAAGGCCCAGTGTAAGGG	SSC02101	11378-mo	562	Do at 28 cycles 66C and load all
Random_L1	11378_s1_L1_chr20_1086525_0_Fwd	GCCGAGGAGGTTGCTGTTAT	11378_s1_L1_chr20_1086525_0_Rev	CAGAAGGCCCAGTGTAAGGG	SSC02094	11378-p1	562	Do at 28 cycles 66C and load all
Random_L1	11378_s1_L1_chr20_1086525_0_Fwd	GCCGAGGAGGTTGCTGTTAT	11378_s1_L1_chr20_1086525_0_Rev	CAGAAGGCCCAGTGTAAGGG	SSC02109	11378-s1	1541	Do at 28 cycles 66C and load all	Yes
Random_L1	12162_s1_L1_chr3_69370702_0_Fwd	CACTGGCACCAGGGTTAGAG	12162_s1_L1_chr3_69370702_0_Rev	CATGCAGGGGACTTCACTGT	SSC06053	12162-fa	530	Do at 26 cycles 70C and load all
Random_L1	12162_s1_L1_chr3_69370702_0_Fwd	CACTGGCACCAGGGTTAGAG	12162_s1_L1_chr3_69370702_0_Rev	CATGCAGGGGACTTCACTGT	SSC06045	12162-mo	530	Do at 26 cycles 70C and load all
Random_L1	12162_s1_L1_chr3_69370702_0_Fwd	CACTGGCACCAGGGTTAGAG	12162_s1_L1_chr3_69370702_0_Rev	CATGCAGGGGACTTCACTGT	SSC06038	12162-p1	530	Do at 26 cycles 70C and load all
Random_L1	12162_s1_L1_chr3_69370702_0_Fwd	CACTGGCACCAGGGTTAGAG	12162_s1_L1_chr3_69370702_0_Rev	CATGCAGGGGACTTCACTGT	SSC06054	12162-s1	6589	Do at 26 cycles 70C and load all; predicted somatic	No, predicted somatic
Random_L1	12925_p1_L1_chr1_166451358_0_Fwd	TCTGCCTCTCTTTGTGCTGG	12925_p1_L1_chr1_166451358_0_Rev	TGTAGCTCAGTGGTCTGCTG	SSC06241	12925-fa	556	Unable to optimize
Random_L1	12925_p1_L1_chr1_166451358_0_Fwd	TCTGCCTCTCTTTGTGCTGG	12925_p1_L1_chr1_166451358_0_Rev	TGTAGCTCAGTGGTCTGCTG	SSC06052	12925-mo	556	Unable to optimize
Random_L1	12925_p1_L1_chr1_166451358_0_Fwd	TCTGCCTCTCTTTGTGCTGG	12925_p1_L1_chr1_166451358_0_Rev	TGTAGCTCAGTGGTCTGCTG	SSC06044	12925-p1	2754	Unable to optimize
Random_L1	12925_p1_L1_chr1_166451358_0_Fwd	TCTGCCTCTCTTTGTGCTGG	12925_p1_L1_chr1_166451358_0_Rev	TGTAGCTCAGTGGTCTGCTG	SSC06066	12925-s1	556	Unable to optimize
Random_L1	13043_p1_L1_chr8_17458428_4_Fwd	ACCCACCATATCAACAGGCT	13043_p1_L1_chr8_17458428_4_Rev	TGGTGAGAGCGTATATCCTTGC	SSC06760	13043-fa	560
Random_L1	13043_p1_L1_chr8_17458428_4_Fwd	ACCCACCATATCAACAGGCT	13043_p1_L1_chr8_17458428_4_Rev	TGGTGAGAGCGTATATCCTTGC	SSC06757	13043-mo	560
Random_L1	13043_p1_L1_chr8_17458428_4_Fwd	ACCCACCATATCAACAGGCT	13043_p1_L1_chr8_17458428_4_Rev	TGGTGAGAGCGTATATCCTTGC	SSC06754	13043-p1	860		Yes
Random_L1	13043_p1_L1_chr8_17458428_4_Fwd	ACCCACCATATCAACAGGCT	13043_p1_L1_chr8_17458428_4_Rev	TGGTGAGAGCGTATATCCTTGC	SSC06761	13043-s1	560
Random_L1	13617_p1_L1_chr21_25428297_0_Fwd	TACGGAGGTTGGGTACGAGT	13617_p1_L1_chr21_25428297_0_Rev	CACTCCACTCTTCTTAGGGTCC	SSC08661	13617-fa	615
Random_L1	13617_p1_L1_chr21_25428297_0_Fwd	TACGGAGGTTGGGTACGAGT	13617_p1_L1_chr21_25428297_0_Rev	CACTCCACTCTTCTTAGGGTCC	SSC08660	13617-mo	615
Random_L1	13617_p1_L1_chr21_25428297_0_Fwd	TACGGAGGTTGGGTACGAGT	13617_p1_L1_chr21_25428297_0_Rev	CACTCCACTCTTCTTAGGGTCC	SSC08659	13617-p1	1106		Yes
Random_L1	13617_p1_L1_chr21_25428297_0_Fwd	TACGGAGGTTGGGTACGAGT	13617_p1_L1_chr21_25428297_0_Rev	CACTCCACTCTTCTTAGGGTCC	SSC08662	13617-s1	615
Damaging_L1	11196_p1_L1_chr3_9093236_0_Fwd	AAGTCGAGGTAGCTGGGGAT	11196_p1_L1_chr3_9093236_0_Rev	ATGGGCAAATGGGTGGAGAG	SSC01471	11196-fa	544
Damaging_L1	11196_p1_L1_chr3_9093236_0_Fwd	AAGTCGAGGTAGCTGGGGAT	11196_p1_L1_chr3_9093236_0_Rev	ATGGGCAAATGGGTGGAGAG	SSC01472	11196-mo	544
Damaging_L1	11196_p1_L1_chr3_9093236_0_Fwd	AAGTCGAGGTAGCTGGGGAT	11196_p1_L1_chr3_9093236_0_Rev	ATGGGCAAATGGGTGGAGAG	SSC01470	11196-p1	6613		Yes
Damaging_L1	11196_p1_L1_chr3_9093236_0_Fwd	AAGTCGAGGTAGCTGGGGAT	11196_p1_L1_chr3_9093236_0_Rev	ATGGGCAAATGGGTGGAGAG	SSC01469	11196-s1	544
Damaging_L1	11671_s1_L1_chr9_74570049_0_Fwd	AGGCCCTGCTCATCATTGAA	11671_s1_L1_chr9_74570049_0_Rev	TGAGAAGGTATGGAGCAAAGC	SSC03036	11671-fa	577
Damaging_L1	11671_s1_L1_chr9_74570049_0_Fwd	AGGCCCTGCTCATCATTGAA	11671_s1_L1_chr9_74570049_0_Rev	TGAGAAGGTATGGAGCAAAGC	SSC03034	11671-mo	577
Damaging_L1	11671_s1_L1_chr9_74570049_0_Fwd	AGGCCCTGCTCATCATTGAA	11671_s1_L1_chr9_74570049_0_Rev	TGAGAAGGTATGGAGCAAAGC	SSC03032	11671-p1	577
Damaging_L1	11671_s1_L1_chr9_74570049_0_Fwd	AGGCCCTGCTCATCATTGAA	11671_s1_L1_chr9_74570049_0_Rev	TGAGAAGGTATGGAGCAAAGC	SSC03037	11671-s1	6651		Yes
Damaging_L1	12879_s1_L1_chr6_93400531_0_Fwd	ACAGGGAACATATAAATCACTGGA	12879_s1_L1_chr6_93400531_0_Rev	ATTCTTGGTAGGCACAGCGG	SSC05927	12879-fa	523	Unable to optimize
Damaging_L1	12879_s1_L1_chr6_93400531_0_Fwd	ACAGGGAACATATAAATCACTGGA	12879_s1_L1_chr6_93400531_0_Rev	ATTCTTGGTAGGCACAGCGG	SSC05922	12879-mo	523	Unable to optimize
Damaging_L1	12879_s1_L1_chr6_93400531_0_Fwd	ACAGGGAACATATAAATCACTGGA	12879_s1_L1_chr6_93400531_0_Rev	ATTCTTGGTAGGCACAGCGG	SSC05919	12879-p1	523	Unable to optimize
Damaging_L1	12879_s1_L1_chr6_93400531_0_Fwd	ACAGGGAACATATAAATCACTGGA	12879_s1_L1_chr6_93400531_0_Rev	ATTCTTGGTAGGCACAGCGG	SSC05928	12879-s1	2565	Unable to optimize
Damaging_L1	13684_p1_L1_chr5_45576963_0_Fwd	TGCGTGACTCTCTTTATGGTG	13684_p1_L1_chr5_45576963_0_Rev	TACCCTACCACCAACACCCA	SSC08472	13684-fa	610	Unable to optimize
Damaging_L1	13684_p1_L1_chr5_45576963_0_Fwd	TGCGTGACTCTCTTTATGGTG	13684_p1_L1_chr5_45576963_0_Rev	TACCCTACCACCAACACCCA	SSC08223	13684-mo	610	Unable to optimize
Damaging_L1	13684_p1_L1_chr5_45576963_0_Fwd	TGCGTGACTCTCTTTATGGTG	13684_p1_L1_chr5_45576963_0_Rev	TACCCTACCACCAACACCCA	SSC08218	13684-p1	1089	Unable to optimize
Damaging_L1	13684_p1_L1_chr5_45576963_0_Fwd	TGCGTGACTCTCTTTATGGTG	13684_p1_L1_chr5_45576963_0_Rev	TACCCTACCACCAACACCCA	SSC08236	13684-s1	610	Unable to optimize
Damaging_L1	14080_p1_L1_chr1_58103235_0_Fwd	ATTCTGGACCCCTGCCTACT	14080_p1_L1_chr1_58103235_0_Rev	CTGGAGCCTGAGGCAAAGAA	SSC10263	14080-fa	543
Damaging_L1	14080_p1_L1_chr1_58103235_0_Fwd	ATTCTGGACCCCTGCCTACT	14080_p1_L1_chr1_58103235_0_Rev	CTGGAGCCTGAGGCAAAGAA	SSC10261	14080-mo	543
Damaging_L1	14080_p1_L1_chr1_58103235_0_Fwd	ATTCTGGACCCCTGCCTACT	14080_p1_L1_chr1_58103235_0_Rev	CTGGAGCCTGAGGCAAAGAA	SSC10259	14080-p1	6596		Yes
Damaging_L1	14080_p1_L1_chr1_58103235_0_Fwd	ATTCTGGACCCCTGCCTACT	14080_p1_L1_chr1_58103235_0_Rev	CTGGAGCCTGAGGCAAAGAA	SSC10264	14080-s1	543
Damaging_L1	14282_p1_L1_chr1_97416060_0_Fwd	AGCTTGTACAGGGTATGGCTT	14282_p1_L1_chr1_97416060_0_Rev	GCACCATACACAGTCACTGGA	SSC10582	14282-fa	577
Damaging_L1	14282_p1_L1_chr1_97416060_0_Fwd	AGCTTGTACAGGGTATGGCTT	14282_p1_L1_chr1_97416060_0_Rev	GCACCATACACAGTCACTGGA	SSC10580	14282-mo	577
Damaging_L1	14282_p1_L1_chr1_97416060_0_Fwd	AGCTTGTACAGGGTATGGCTT	14282_p1_L1_chr1_97416060_0_Rev	GCACCATACACAGTCACTGGA	SSC10578	14282-p1	6632	Few reads supporting insertion, predicted somatic	No, predicted somatic
Damaging_L1	14282_p1_L1_chr1_97416060_0_Fwd	AGCTTGTACAGGGTATGGCTT	14282_p1_L1_chr1_97416060_0_Rev	GCACCATACACAGTCACTGGA	SSC10583	14282-s1	577

## Sheet: Protocols
Protocols for PCR
Reagent	20µl reaction (µl)
H2O	11.4
5X Phusion HS Buffer	4
10mM dNTPs	0.4
Primer 1 10µM (to 0.5µM)	1
Primer 2 10µM (to 0.5µM)	1
DNA (10ng/µl)	2
Phusion Hot Start II DNA Polymerase (2U/µl)	0.2
Total	20
Cycling Instructions Alu					Cycling Instructions L1
	Temp	Time	Cycles			Temp	Time	Cycles
Denaturation	98°C	30 s	1		Denaturation	98°C	30 s	1
Denaturation	98°C	5 s			Denaturation	98°C	10 s
Annealing	68°C	20 s	28		Annealing	68°C	20 s	28
Extension	72°C	27s			Extension	72°C	3 mins 45 s
Final extension	72°C	5 min	1		Final extension	72°C	8 min	1
Hold	4°C	inf			Hold	4°C	inf
