# Supplementary material for: Whole-genome analysis reveals the contribution of non-coding de novo transposon insertions to autism spectrum disorder
Source: Mob DNA. 2021 Nov 27;12:28. doi: 10.1186/s13100-021-00256-w (PMC8627061; doi:10.1186/s13100-021-00256-w)
Supplement: Supplementary file 6 — Additional file 6. SVA polymorphic and de novo TEIs for the entire cohort intervals after merging with a 40 base-pair margin. [file 13100_2021_256_MOESM6_ESM.gz]

Archive with 1 entries (1 files):
- Merged_SSC_p1_4_SVA_coords.txt
