# Supplementary material for: Whole-genome analysis reveals the contribution of non-coding de novo transposon insertions to autism spectrum disorder
Source: Mob DNA. 2021 Nov 27;12:28. doi: 10.1186/s13100-021-00256-w (PMC8627061; doi:10.1186/s13100-021-00256-w)
Supplement: Supplementary file 8 — Additional file 8. L1 polymorphic and de novo TEIs for unrelated parents in the cohort after merging with a 40 base-pair margin. [file 13100_2021_256_MOESM8_ESM.gz]

Archive with 1 entries (1 files):
- Merged_Parental_SSC_p1_4_L1_coords.txt
